# Supplementary material for: Characterization of missing values in untargeted MS-based metabolomics data and evaluation of missing data handling strategies
Source: Metabolomics. 2018 Sep 20;14(10):128. doi: 10.1007/s11306-018-1420-2 (PMC6153696; doi:10.1007/s11306-018-1420-2)
Supplement: Supplementary file 8 — Supplementary material 8 (XLSX 80 KB) [file 11306_2018_1420_MOESM8_ESM.xlsx]

## Sheet: Supporting Information Table S8
Characterization of missingness in untargeted MS-based metabolomics data sets and evaluation of missing data handling strategies
Kieu Trinh Do¶, Simone Wahl¶, Johannes Raffler, Sophie Molnos, Michael Laimighofer, Jerzy Adamski, Karsten Suhre, Konstantin Strauch, Annette Peters, Christian Gieger, Claudia Langenberg, Isobel D. Stewart, Fabian J. Theis, Harald Grallert, Gabi Kastenmüller#, Jan Krumsiek#
Supporting Information Table S8: Linear regression results for metabolite-SNP pairs

## Sheet: Regression results
				EPIC					CCA					min					RC					ITS					MITS					RC-R					ITS-R					MITS-R					mean
SNP (effect allele)	Gene	Metabolite (Metabolon ID)	% Missing Values	N	Estimate	Standard Error	Standardized Estimate	-log10(p-value)	N	Estimate	Standard Error	Standardized Estimate	-log10(p-value)	N	Estimate	Standard Error	Standardized Estimate	-log10(p-value)	N	Estimate	Standard Error	Standardized Estimate	-log10(p-value)	N	Estimate	Standard Error	Standardized Estimate	-log10(p-value)	N	Estimate	Standard Error	Standardized Estimate	-log10(p-value)	N	Estimate	Standard Error	Standardized Estimate	-log10(p-value)	N	Estimate	Standard Error	Standardized Estimate	-log10(p-value)	N	Estimate	Standard Error	Standardized Estimate	-log10(p-value)	N
rs6663731 (T)	CYP4A11	tetradecanedioate (35669)	62.97	10533	-0.102	0.011	-0.086	18.185	616	-0.123	0.043	-0.115	2.371	1672	-0.135	0.036	-0.09	3.651	1672	-0.137	0.037	-0.09	3.631	1672	-0.135	0.036	-0.09	3.649	1672	-0.135	0.036	-0.09	3.649	1672	-0.124	0.033	-0.091	3.719	1671	-0.13	0.029	-0.107	4.928	1672	-0.12	0.035	-0.098	3.221	1660
rs12317268 (G)	SLCO1B1	tetradecanedioate (35669)	62.97	10533	0.256	0.011	0.224	119.642	615	0.174	0.03	0.226	7.836	1677	0.199	0.031	0.154	9.684	1677	0.203	0.032	0.153	9.567	1677	0.199	0.031	0.154	9.664	1677	0.199	0.031	0.154	9.675	1677	0.186	0.028	0.157	10.075	1676	0.188	0.025	0.179	12.884	1677	0.199	0.031	0.186	8.587	1665
rs6663731 (T)	CYP4A11	hexadecanedioate (35678)	42.34	10620	-0.054	0.011	-0.049	6.417	956	-0.118	0.031	-0.12	3.732	1672	-0.123	0.043	-0.07	2.381	1672	-0.124	0.044	-0.069	2.358	1672	-0.123	0.043	-0.07	2.381	1672	-0.123	0.043	-0.07	2.38	1660	-0.116	0.04	-0.07	2.401	1668	-0.133	0.032	-0.099	4.369	1666	-0.092	0.039	-0.069	1.724	1667
rs1871395 (G)	SLCO1B1	hexadecanedioate (35678)	42.34	10620	0.223	0.01	0.21	106.22	965	0.148	0.025	0.19	8.612	1685	0.247	0.036	0.162	10.796	1685	0.25	0.037	0.161	10.718	1685	0.247	0.036	0.162	10.787	1685	0.247	0.036	0.162	10.792	1673	0.214	0.034	0.151	9.444	1681	0.167	0.028	0.145	8.772	1679	0.174	0.03	0.152	7.985	1680
rs4784054 (A)	GOT2	phenyllactate (PLA) (22130)	39.26	10587	0.12	0.007	0.152	61.133	1023	0.098	0.022	0.133	5.089	1685	0.177	0.031	0.133	7.974	1685	0.178	0.031	0.132	7.95	1685	0.177	0.031	0.133	7.974	1685	0.177	0.031	0.133	7.974	1685	0.141	0.024	0.137	8.516	1684	0.103	0.022	0.108	5.54	1685	0.107	0.024	0.112	4.937	1680
rs174535 (C)	FADS1	2-linoleoylglycerophosphoethanolamine* (36593)	39.2	10452	0.082	0.007	0.115	31.615	979	0.095	0.02	0.154	5.857	1616	0.159	0.037	0.105	4.663	1616	0.16	0.038	0.105	4.644	1616	0.141	0.031	0.111	5.15	1616	0.141	0.031	0.111	5.15	1616	0.103	0.021	0.12	5.88	1616	0.11	0.019	0.141	7.907	1616	0.104	0.021	0.133	6.065	1606
rs1495741 (G)	NAT2	1-methylurate (34395)	37.31	10062	-0.254	0.011	-0.215	108.237	1051	-0.133	0.025	-0.159	6.756	1674	-0.218	0.027	-0.193	14.937	1674	-0.223	0.028	-0.192	14.901	1674	-0.218	0.027	-0.193	14.935	1674	-0.218	0.027	-0.193	14.955	1674	-0.197	0.024	-0.196	15.492	1674	-0.172	0.022	-0.184	13.575	1674	-0.164	0.023	-0.177	11.529	1670
rs887829 (T)	UGT1A1	biliverdin (2137)	33.37	10267	0.338	0.007	0.397	> 308	1102	0.274	0.016	0.455	57.769	1658	0.438	0.026	0.374	57.482	1658	0.441	0.026	0.373	57.034	1658	0.438	0.026	0.374	57.482	1658	0.438	0.026	0.374	57.476	1658	0.354	0.02	0.396	64.553	1651	0.333	0.018	0.4	66.107	1649	0.324	0.019	0.4	56.617	1655
rs4921914 (C)	NAT2	1-methylxanthine (34389)	33.26	10403	-0.356	0.011	-0.314	236.8	1126	-0.239	0.028	-0.246	16.304	1675	-0.39	0.036	-0.256	25.783	1675	-0.398	0.037	-0.255	25.585	1675	-0.391	0.036	-0.256	25.757	1675	-0.391	0.036	-0.256	25.767	1675	-0.33	0.03	-0.261	26.816	1674	-0.283	0.028	-0.236	21.927	1673	-0.279	0.03	-0.234	19.141	1673
rs8101881 (C)	SLC7A9	homocitrulline (22138)	20.63	9574	-0.123	0.009	-0.138	43.196	1334	-0.071	0.015	-0.126	5.767	1685	-0.085	0.024	-0.084	3.46	1685	-0.085	0.024	-0.084	3.434	1685	-0.085	0.024	-0.084	3.46	1685	-0.085	0.024	-0.084	3.46	1673	-0.074	0.018	-0.095	4.295	1677	-0.064	0.016	-0.096	4.369	1678	-0.079	0.017	-0.118	5.744	1676
rs887829 (T)	UGT1A1	bilirubin (E,Z or Z,E)* (34106/47886)	16.17	10312	0.295	0.006	0.433	> 308	1390	0.148	0.023	0.172	10.035	1658	0.215	0.033	0.157	9.902	1658	0.218	0.034	0.156	9.778	1658	0.215	0.033	0.157	9.879	1658	0.216	0.033	0.157	9.888	1658	0.177	0.026	0.163	10.731	1657	0.166	0.025	0.16	10.272	1657	0.169	0.026	0.161	10.252	1657
rs15676 (G)	CCBL1	indolelactate (18349)	15.49	10615	-0.057	0.004	-0.119	40.344	1379	-0.03	0.014	-0.056	1.512	1624	-0.05	0.023	-0.051	1.484	1624	-0.05	0.023	-0.051	1.48	1624	-0.046	0.021	-0.053	1.572	1624	-0.046	0.021	-0.053	1.572	1624	-0.037	0.016	-0.056	1.737	1624	-0.036	0.015	-0.057	1.768	1624	-0.036	0.015	-0.056	1.731	1623
rs12829704 (A)	SLCO1B1	octadecanedioate (36754)	14.69	4981	-0.066	0.011	-0.085	8.693	1421	-0.071	0.019	-0.094	3.518	1671	-0.114	0.03	-0.092	3.885	1671	-0.114	0.03	-0.092	3.868	1671	-0.114	0.03	-0.092	3.885	1671	-0.114	0.03	-0.092	3.885	1662	-0.087	0.021	-0.098	4.337	1670	-0.084	0.021	-0.095	4.136	1668	-0.088	0.021	-0.1	4.471	1670
rs715 (C)	CPS1	N-acetylglycine (27710)	14.57	10629	0.192	0.006	0.266	186.685	1440	0.161	0.021	0.192	13.145	1685	0.216	0.029	0.176	12.801	1685	0.219	0.03	0.175	12.627	1685	0.216	0.029	0.176	12.764	1685	0.217	0.029	0.176	12.782	1685	0.187	0.024	0.186	14.291	1685	0.181	0.023	0.188	14.685	1685	0.181	0.023	0.188	14.507	1684
rs17806888 (C)	SUCLG2	succinylcarnitine (37058)	12.97	10591	0.069	0.006	0.107	31.321	1372	0.088	0.017	0.137	6.915	1587	0.123	0.028	0.108	5.072	1587	0.123	0.028	0.108	5.053	1587	0.116	0.024	0.116	5.755	1587	0.116	0.024	0.116	5.755	1575	0.1	0.019	0.125	6.671	1587	0.093	0.017	0.13	7.195	1587	0.098	0.017	0.138	7.744	1584
rs1472631 (G)	LACTB	succinylcarnitine (37058)	12.97	10591	-0.106	0.004	-0.257	180.455	1453	-0.098	0.011	-0.222	18.387	1672	-0.134	0.018	-0.177	13.299	1672	-0.134	0.018	-0.177	13.252	1672	-0.125	0.015	-0.188	14.971	1672	-0.125	0.015	-0.188	14.955	1660	-0.104	0.012	-0.195	16.186	1672	-0.1	0.011	-0.209	18.8	1672	-0.1	0.011	-0.211	17.751	1669
rs10988217 (A)	CRAT	succinylcarnitine (37058)	12.97	10591	-0.048	0.004	-0.114	35.606	1466	-0.044	0.011	-0.097	3.972	1685	-0.06	0.018	-0.077	2.968	1685	-0.06	0.018	-0.077	2.958	1685	-0.056	0.016	-0.082	3.306	1685	-0.056	0.016	-0.082	3.306	1673	-0.044	0.013	-0.08	3.163	1685	-0.048	0.011	-0.097	4.486	1685	-0.046	0.012	-0.094	4.11	1682
rs588136 (C)	LIPC	1-stearoylglycerophosphoethanolamine (34416/42398)	11.03	10626	0.081	0.005	0.164	65.802	1401	0.074	0.017	0.113	4.653	1586	0.065	0.029	0.056	1.585	1586	0.065	0.029	0.056	1.572	1586	0.065	0.026	0.063	1.89	1586	0.065	0.026	0.063	1.89	1585	0.058	0.021	0.07	2.284	1584	0.062	0.02	0.078	2.696	1584	0.063	0.02	0.079	2.707	1579
[truncated: 119 more columns]

## Sheet: Bootstrapping
				EPIC					CCA					min					RC					ITS					MITS					RC-R					ITS-R					MITS-R					mean
SNP (effect allele)	Gene	Metabolite (Metabolon ID)	% Missing Values	N	Estimate	Standard Error	Standardized Estimate	-log10(p-value)	N	Estimate	Standard Error	Standardized Estimate	-log10(p-value)	N	Estimate	Standard Error	Standardized Estimate	-log10(p-value)	N	Estimate	Standard Error	Standardized Estimate	-log10(p-value)	N	Estimate	Standard Error	Standardized Estimate	-log10(p-value)	N	Estimate	Standard Error	Standardized Estimate	-log10(p-value)	N	Estimate	Standard Error	Standardized Estimate	-log10(p-value)	N	Estimate	Standard Error	Standardized Estimate	-log10(p-value)	N	Estimate	Standard Error	Standardized Estimate	-log10(p-value)	N
rs6663731 (T)	CYP4A11	tetradecanedioate (35669)	62.97	10533	-0.102	0.011	-0.086	18.185	616.54 (20.214)	-0.124 (0.04)	0.043 (0.002)	-0.115 (0.036)	2.542 (1.26)	1671.87 (9.007)	-0.134 (0.033)	0.036 (0.001)	-0.089 (0.022)	3.778 (1.553)	1672.46 (8.254)	-0.137 (0.034)	0.037 (0.001)	-0.089 (0.022)	3.757 (1.523)	1672.15 (8.931)	-0.133 (0.033)	0.036 (0.001)	-0.089 (0.022)	3.767 (1.555)	1671.92 (8.552)	-0.136 (0.033)	0.036 (0.001)	-0.091 (0.022)	3.871 (1.541)	1671.74 (8.777)	-0.126 (0.03)	0.033 (0.001)	-0.092 (0.021)	3.972 (1.554)	1671.37 (8.771)	-0.131 (0.029)	0.03 (0.001)	-0.108 (0.024)	5.233 (2.003)	1671.81 (8.584)	-0.12 (0.022)	0.04 (0.003)	-0.098 (0.018)	2.559 (0.798)	1659.47 (9.157)
rs12317268 (G)	SLCO1B1	tetradecanedioate (35669)	62.97	10533	0.256	0.011	0.224	119.642	614.91 (20.001)	0.174 (0.03)	0.03 (0.001)	0.226 (0.039)	8.102 (2.556)	1677.18 (8.248)	0.2 (0.035)	0.031 (0.001)	0.155 (0.027)	10.076 (3.286)	1677.16 (8.372)	0.202 (0.036)	0.032 (0.001)	0.153 (0.027)	9.874 (3.27)	1677.31 (8.384)	0.198 (0.035)	0.031 (0.001)	0.153 (0.027)	9.844 (3.257)	1677.42 (8.367)	0.2 (0.035)	0.031 (0.001)	0.154 (0.028)	10.021 (3.289)	1676.78 (8.242)	0.184 (0.032)	0.028 (0.001)	0.156 (0.027)	10.211 (3.3)	1676.48 (8.658)	0.189 (0.027)	0.025 (0.001)	0.179 (0.025)	13.185 (3.545)	1677.38 (8.433)	0.2 (0.021)	0.035 (0.002)	0.188 (0.02)	7.038 (1.55)	1664.64 (8.678)
rs6663731 (T)	CYP4A11	hexadecanedioate (35678)	42.34	10620	-0.054	0.011	-0.049	6.417	956.67 (21.296)	-0.119 (0.03)	0.032 (0.001)	-0.121 (0.031)	3.947 (1.685)	1672.51 (8.262)	-0.123 (0.041)	0.043 (0.001)	-0.069 (0.023)	2.555 (1.319)	1671.86 (8.555)	-0.125 (0.042)	0.044 (0.001)	-0.07 (0.023)	2.569 (1.345)	1672.12 (8.673)	-0.123 (0.042)	0.043 (0.001)	-0.069 (0.023)	2.564 (1.352)	1672.02 (8.999)	-0.125 (0.042)	0.043 (0.001)	-0.07 (0.023)	2.617 (1.377)	1659.89 (8.8)	-0.115 (0.038)	0.04 (0.001)	-0.069 (0.023)	2.537 (1.297)	1667.62 (8.59)	-0.133 (0.031)	0.032 (0.001)	-0.1 (0.023)	4.583 (1.81)	1666.1 (8.755)	-0.092 (0.027)	0.043 (0.003)	-0.069 (0.02)	1.544 (0.654)	1667.39 (8.594)
rs1871395 (G)	SLCO1B1	hexadecanedioate (35678)	42.34	10620	0.223	0.01	0.21	106.22	965.32 (20.974)	0.147 (0.024)	0.025 (0.001)	0.189 (0.03)	8.74 (2.575)	1684.89 (8)	0.246 (0.038)	0.036 (0.001)	0.161 (0.025)	10.975 (3.159)	1685.04 (7.967)	0.249 (0.039)	0.037 (0.001)	0.161 (0.025)	10.933 (3.176)	1685.2 (8.004)	0.248 (0.038)	0.036 (0.001)	0.163 (0.025)	11.152 (3.178)	1684.61 (7.823)	0.247 (0.037)	0.036 (0.001)	0.162 (0.024)	11.036 (3.088)	1673.56 (8.896)	0.212 (0.034)	0.034 (0.001)	0.15 (0.025)	9.524 (2.857)	1680.64 (8.082)	0.167 (0.028)	0.028 (0.001)	0.145 (0.024)	9.032 (2.759)	1678.98 (7.934)	0.175 (0.025)	0.032 (0.002)	0.153 (0.022)	6.872 (1.946)	1680.5 (8.168)
rs4784054 (A)	GOT2	phenyllactate (PLA) (22130)	39.26	10587	0.12	0.007	0.152	61.133	1023.76 (20.467)	0.097 (0.023)	0.022 (0.001)	0.133 (0.031)	5.272 (2.124)	1685.32 (8.004)	0.178 (0.032)	0.031 (0.001)	0.133 (0.024)	8.308 (2.728)	1684.82 (8.06)	0.177 (0.031)	0.031 (0.001)	0.132 (0.024)	8.127 (2.58)	1685.15 (7.973)	0.177 (0.032)	0.031 (0.001)	0.133 (0.024)	8.254 (2.723)	1684.87 (7.615)	0.179 (0.031)	0.031 (0.001)	0.134 (0.023)	8.369 (2.657)	1684.8 (7.893)	0.14 (0.026)	0.024 (0.001)	0.135 (0.025)	8.577 (2.898)	1683.57 (8.133)	0.103 (0.023)	0.022 (0.001)	0.108 (0.024)	5.723 (2.245)	1684.9 (7.827)	0.107 (0.021)	0.026 (0.001)	0.112 (0.022)	4.52 (1.595)	1679.84 (7.869)
rs174535 (C)	FADS1	2-linoleoylglycerophosphoethanolamine* (36593)	39.2	10452	0.082	0.007	0.115	31.615	978.84 (20.811)	0.096 (0.02)	0.02 (0.001)	0.154 (0.031)	6.11 (2.213)	1616.03 (11.23)	0.158 (0.037)	0.037 (0.001)	0.104 (0.025)	4.808 (1.976)	1616.29 (11.206)	0.161 (0.038)	0.038 (0.001)	0.106 (0.025)	4.913 (2.01)	1616.21 (11.426)	0.141 (0.032)	0.031 (0.001)	0.111 (0.025)	5.382 (2.134)	1616.31 (10.912)	0.142 (0.031)	0.031 (0.001)	0.112 (0.025)	5.428 (2.097)	1615.89 (11.349)	0.105 (0.022)	0.021 (0)	0.121 (0.025)	6.231 (2.28)	1616.1 (11.426)	0.11 (0.02)	0.019 (0)	0.141 (0.025)	8.195 (2.584)	1616.24 (10.859)	0.105 (0.018)	0.022 (0.001)	0.134 (0.022)	5.482 (1.631)	1605.64 (11.506)
rs1495741 (G)	NAT2	1-methylurate (34395)	37.31	10062	-0.254	0.011	-0.215	108.237	1051.75 (20.328)	-0.133 (0.025)	0.025 (0.001)	-0.159 (0.029)	6.951 (2.259)	1673.58 (8.402)	-0.218 (0.026)	0.027 (0.001)	-0.192 (0.023)	15.092 (3.388)	1673.84 (8.57)	-0.224 (0.028)	0.028 (0.001)	-0.193 (0.024)	15.236 (3.568)	1673.78 (8.62)	-0.217 (0.027)	0.027 (0.001)	-0.191 (0.023)	14.941 (3.497)	1674.14 (8.915)	-0.219 (0.026)	0.027 (0.001)	-0.193 (0.022)	15.23 (3.335)	1674.15 (8.711)	-0.197 (0.022)	0.024 (0.001)	-0.197 (0.022)	15.782 (3.372)	1673.85 (8.469)	-0.172 (0.021)	0.022 (0.001)	-0.184 (0.022)	13.845 (3.194)	1674.07 (8.555)	-0.165 (0.02)	0.024 (0.001)	-0.178 (0.022)	10.546 (2.385)	1670.28 (8.496)
rs887829 (T)	UGT1A1	biliverdin (2137)	33.37	10267	0.338	0.007	0.397	> 308	1102.13 (20.247)	0.274 (0.018)	0.016 (0)	0.455 (0.026)	58.151 (7.453)	1657.87 (9.075)	0.436 (0.026)	0.026 (0.001)	0.373 (0.022)	57.354 (7.258)	1658.05 (9.031)	0.442 (0.026)	0.026 (0.001)	0.373 (0.022)	57.427 (6.973)	1657.6 (9.152)	0.437 (0.024)	0.026 (0)	0.374 (0.021)	57.684 (6.752)	1658.39 (9.385)	0.437 (0.025)	0.026 (0)	0.374 (0.021)	57.735 (6.926)	1657.83 (9.105)	0.354 (0.021)	0.02 (0.001)	0.395 (0.023)	64.801 (7.953)	1650.74 (9.692)	0.334 (0.019)	0.018 (0)	0.403 (0.022)	67.399 (7.858)	1649.31 (9.479)	0.324 (0.017)	0.02 (0.001)	0.399 (0.02)	45.998 (6.58)	1655.09 (9.347)
rs4921914 (C)	NAT2	1-methylxanthine (34389)	33.26	10403	-0.356	0.011	-0.314	236.8	1125.84 (19.73)	-0.239 (0.029)	0.028 (0.001)	-0.246 (0.028)	16.556 (3.716)	1675.2 (8.338)	-0.39 (0.035)	0.036 (0.001)	-0.256 (0.022)	26.011 (4.455)	1674.65 (8.296)	-0.396 (0.035)	0.037 (0.001)	-0.254 (0.022)	25.63 (4.381)	1675.08 (8.489)	-0.39 (0.036)	0.036 (0.001)	-0.255 (0.023)	25.9 (4.572)	1674.74 (8.6)	-0.391 (0.034)	0.036 (0.001)	-0.256 (0.022)	25.99 (4.389)	1675.19 (8.566)	-0.329 (0.028)	0.03 (0.001)	-0.261 (0.021)	26.988 (4.303)	1674.18 (8.869)	-0.282 (0.027)	0.028 (0.001)	-0.235 (0.022)	22.02 (4.029)	1673.14 (8.61)	-0.279 (0.026)	0.031 (0.001)	-0.233 (0.022)	17.381 (3.154)	1672.75 (8.787)
rs8101881 (C)	SLC7A9	homocitrulline (22138)	20.63	9574	-0.123	0.009	-0.138	43.196	1334.55 (17.94)	-0.07 (0.015)	0.015 (0)	-0.123 (0.027)	5.783 (2.236)	1685.03 (7.755)	-0.085 (0.023)	0.024 (0)	-0.085 (0.023)	3.731 (1.698)	1685.19 (7.419)	-0.085 (0.024)	0.024 (0)	-0.084 (0.024)	3.645 (1.724)	1685.23 (7.795)	-0.085 (0.023)	0.024 (0.001)	-0.084 (0.023)	3.664 (1.664)	1684.79 (7.855)	-0.085 (0.024)	0.024 (0)	-0.085 (0.024)	3.733 (1.749)	1672.96 (8.12)	-0.075 (0.018)	0.018 (0)	-0.097 (0.023)	4.617 (1.895)	1677.79 (8.225)	-0.066 (0.015)	0.016 (0)	-0.098 (0.023)	4.725 (1.858)	1678.56 (7.913)	-0.079 (0.014)	0.017 (0.001)	-0.117 (0.021)	5.263 (1.704)	1676.13 (8.334)
rs887829 (T)	UGT1A1	bilirubin (E,Z or Z,E)* (34106/47886)	16.17	10312	0.295	0.006	0.433	> 308	1389.73 (16.205)	0.148 (0.024)	0.023 (0.001)	0.173 (0.027)	10.31 (2.944)	1658.29 (9.26)	0.214 (0.033)	0.033 (0.001)	0.156 (0.024)	10.018 (2.828)	1658.09 (9.131)	0.218 (0.033)	0.034 (0.001)	0.156 (0.024)	10.034 (2.862)	1658.31 (9.336)	0.214 (0.032)	0.033 (0.001)	0.156 (0.023)	9.995 (2.718)	1658.03 (9.379)	0.216 (0.031)	0.033 (0.001)	0.157 (0.023)	10.15 (2.746)	1658.26 (9.305)	0.176 (0.026)	0.026 (0.001)	0.163 (0.024)	10.837 (2.969)	1656.79 (9.248)	0.166 (0.025)	0.025 (0.001)	0.16 (0.024)	10.482 (2.896)	1657.39 (9.396)	0.168 (0.025)	0.026 (0.001)	0.16 (0.024)	10.222 (2.817)	1656.33 (9.203)
rs15676 (G)	CCBL1	indolelactate (18349)	15.49	10615	-0.057	0.004	-0.119	40.344	1378.48 (16.996)	-0.031 (0.015)	0.014 (0)	-0.056 (0.027)	1.737 (1.177)	1624.7 (10.733)	-0.05 (0.023)	0.023 (0.001)	-0.051 (0.024)	1.667 (1.128)	1623.99 (10.689)	-0.049 (0.023)	0.023 (0.001)	-0.05 (0.024)	1.623 (1.075)	1623.6 (10.999)	-0.046 (0.022)	0.021 (0)	-0.053 (0.025)	1.781 (1.186)	1624.2 (10.712)	-0.047 (0.021)	0.021 (0)	-0.053 (0.024)	1.79 (1.178)	1624.18 (10.857)	-0.037 (0.016)	0.016 (0)	-0.057 (0.025)	1.998 (1.287)	1623.28 (11.162)	-0.036 (0.015)	0.015 (0)	-0.056 (0.024)	1.935 (1.178)	1624.55 (10.784)	-0.036 (0.015)	0.015 (0)	-0.056 (0.024)	1.956 (1.228)	1623.1 (10.755)
rs12829704 (A)	SLCO1B1	octadecanedioate (36754)	14.69	4981	-0.066	0.011	-0.085	8.693	1420.95 (16.732)	-0.07 (0.02)	0.019 (0.001)	-0.093 (0.027)	3.737 (1.778)	1671.11 (8.616)	-0.115 (0.03)	0.03 (0.001)	-0.093 (0.025)	4.159 (1.839)	1670.66 (8.432)	-0.115 (0.031)	0.03 (0.001)	-0.093 (0.025)	4.146 (1.882)	1670.84 (8.773)	-0.113 (0.03)	0.03 (0.001)	-0.092 (0.024)	4.065 (1.788)	1670.91 (8.639)	-0.115 (0.03)	0.03 (0.001)	-0.093 (0.024)	4.139 (1.771)	1662.21 (9.221)	-0.088 (0.021)	0.021 (0.001)	-0.099 (0.024)	4.609 (1.904)	1670.29 (8.745)	-0.083 (0.021)	0.021 (0.001)	-0.095 (0.023)	4.319 (1.81)	1668.24 (9.027)	-0.089 (0.021)	0.021 (0.001)	-0.101 (0.024)	4.716 (1.895)	1669.56 (8.617)
rs715 (C)	CPS1	N-acetylglycine (27710)	14.57	10629	0.192	0.006	0.266	186.685	1439.5 (15.978)	0.161 (0.022)	0.021 (0.001)	0.191 (0.026)	13.342 (3.424)	1684.83 (7.822)	0.216 (0.03)	0.029 (0.001)	0.175 (0.024)	12.939 (3.323)	1684.68 (7.896)	0.219 (0.03)	0.03 (0.001)	0.175 (0.023)	12.926 (3.214)	1685.61 (7.793)	0.216 (0.03)	0.029 (0.001)	0.175 (0.024)	12.901 (3.297)	1685.33 (7.939)	0.216 (0.03)	0.029 (0.001)	0.175 (0.024)	12.887 (3.313)	1685.18 (7.567)	0.186 (0.024)	0.024 (0.001)	0.185 (0.023)	14.389 (3.456)	1684.71 (7.889)	0.181 (0.024)	0.023 (0.001)	0.188 (0.024)	14.988 (3.685)	1685.17 (8.154)	0.183 (0.023)	0.023 (0.001)	0.189 (0.023)	14.776 (3.457)	1684.48 (7.792)
rs17806888 (C)	SUCLG2	succinylcarnitine (37058)	12.97	10591	0.069	0.006	0.107	31.321	1371.29 (16.773)	0.089 (0.017)	0.017 (0.001)	0.137 (0.027)	7.22 (2.538)	1586.63 (12.124)	0.124 (0.027)	0.028 (0.001)	0.109 (0.024)	5.333 (1.995)	1586.4 (11.629)	0.122 (0.027)	0.028 (0.001)	0.107 (0.024)	5.151 (2.05)	1587.51 (12.716)	0.116 (0.024)	0.024 (0.001)	0.115 (0.024)	5.936 (2.167)	1586.79 (12.333)	0.116 (0.023)	0.024 (0.001)	0.116 (0.023)	5.982 (2.155)	1574.3 (11.913)	0.1 (0.02)	0.019 (0.001)	0.125 (0.026)	6.861 (2.528)	1586.54 (11.718)	0.093 (0.017)	0.017 (0.001)	0.129 (0.025)	7.407 (2.501)	1587.39 (12.271)	0.099 (0.017)	0.018 (0.001)	0.138 (0.024)	7.633 (2.408)	1584.14 (12.164)
rs1472631 (G)	LACTB	succinylcarnitine (37058)	12.97	10591	-0.106	0.004	-0.257	180.455	1452.82 (15.473)	-0.098 (0.01)	0.011 (0)	-0.222 (0.023)	18.65 (3.757)	1671.71 (8.452)	-0.133 (0.017)	0.018 (0)	-0.177 (0.023)	13.409 (3.224)	1672.09 (8.397)	-0.135 (0.018)	0.018 (0)	-0.178 (0.023)	13.553 (3.333)	1671.76 (8.577)	-0.125 (0.015)	0.015 (0)	-0.187 (0.023)	15.117 (3.526)	1671.89 (8.513)	-0.125 (0.016)	0.015 (0)	-0.188 (0.023)	15.235 (3.598)	1659.54 (9.155)	-0.104 (0.013)	0.012 (0)	-0.196 (0.024)	16.474 (3.785)	1672.03 (8.578)	-0.1 (0.011)	0.011 (0)	-0.21 (0.023)	19.057 (4.038)	1672.26 (8.412)	-0.1 (0.011)	0.012 (0)	-0.21 (0.022)	16.869 (3.44)	1668.99 (8.775)
rs10988217 (A)	CRAT	succinylcarnitine (37058)	12.97	10591	-0.048	0.004	-0.114	35.606	1466.05 (15.312)	-0.045 (0.012)	0.011 (0)	-0.098 (0.025)	4.233 (1.797)	1684.97 (7.717)	-0.061 (0.019)	0.018 (0)	-0.079 (0.024)	3.286 (1.652)	1684.96 (7.914)	-0.06 (0.018)	0.019 (0)	-0.077 (0.023)	3.141 (1.527)	1684.76 (7.833)	-0.056 (0.016)	0.016 (0)	-0.081 (0.024)	3.445 (1.667)	1684.48 (8.132)	-0.056 (0.016)	0.016 (0)	-0.082 (0.024)	3.504 (1.728)	1672.86 (8.209)	-0.044 (0.013)	0.013 (0)	-0.08 (0.023)	3.372 (1.609)	1684.84 (8.113)	-0.047 (0.012)	0.011 (0)	-0.096 (0.024)	4.625 (1.981)	1684.71 (7.523)	-0.046 (0.011)	0.012 (0)	-0.094 (0.023)	4.093 (1.653)	1682.41 (8.067)
rs588136 (C)	LIPC	1-stearoylglycerophosphoethanolamine (34416/42398)	11.03	10626	0.081	0.005	0.164	65.802	1402.39 (16.083)	0.074 (0.017)	0.017 (0.001)	0.112 (0.026)	4.813 (1.875)	1586.01 (12.117)	0.066 (0.029)	0.029 (0.001)	0.057 (0.025)	1.835 (1.17)	1585.19 (12.424)	0.066 (0.03)	0.029 (0.001)	0.056 (0.026)	1.799 (1.204)	1585.78 (12.578)	0.066 (0.026)	0.026 (0.001)	0.063 (0.025)	2.115 (1.248)	1586.1 (11.973)	0.065 (0.027)	0.026 (0.001)	0.063 (0.026)	2.13 (1.32)	1584.89 (12.256)	0.059 (0.021)	0.021 (0.001)	0.071 (0.025)	2.553 (1.434)	1584.63 (12.196)	0.061 (0.021)	0.02 (0.001)	0.077 (0.026)	2.866 (1.52)	1584.5 (12.407)	0.062 (0.021)	0.02 (0.001)	0.077 (0.026)	2.816 (1.469)	1579.15 (12.401)
[truncated: 119 more columns]

## Sheet: Biochemical annotation
Gene	Metabolite (Metabolon ID)	Biochemical annotation of association
CYP4A11	tetradecanedioate (35669)	CYP4A11 encodes a fatty acid omega-hydroxylase with documented activity on laurate (C12:0) and palmitate (C16:0).
SLCO1B1	tetradecanedioate (35669)	SLCO1B1 encodes an organic anion transporter (OATP1B1). Transport of dicarboxylic acids has been experimentally validated (PMID 28562037).
CYP4A11	hexadecanedioate (35678)	CYP4A11 encodes a fatty acid omega-hydroxylase with documented activity on laurate (C12:0) and palmitate (C16:0).
SLCO1B1	hexadecanedioate (35678)	SLCO1B1 encodes an organic anion transporter (OATP1B1). Transport of dicarboxylic acids has been experimentally validated (PMID 28562037).
GOT2	phenyllactate (PLA) (22130)	GOT2 catalyzes the conversion of phenylalanine to phenylpyruvate which is then converted to phenyllactate.
FADS1	2-linoleoylglycerophosphoethanolamine* (36593)	FADS1 is a delta-5 desaturase. The fatty acid chain in this PE is a precursor of the educt of FADS1 reaction.
NAT2	1-methylurate (34395)	NAT2 encodes an arylamine N-acetyltransferase which is (amongst others) involved in caffeine metabolism. 1-methylxanthine and 1-methylurate are also caffeine metabolites but form a different route. Low acetylation capacity leads to higher amount of these metabolites (used in pharmacogenetics).
UGT1A1	biliverdin (2137)	UGT1A1 encodes an enzyme with bilirubin glucuronidating activity; bilirubin is derived from biliverdin.
NAT2	1-methylxanthine (34389)	NAT2 encodes an arylamine N-acetyltransferase which is (amongst others) involved in caffeine metabolism. 1-methylxanthine and 1-methylurate are also caffeine metabolites but form a different route. Low acetylation capacity leads to higher amount of these metabolites (used in pharmacogenetics).
SLC7A9	homocitrulline (22138)	SLC7A9 associates with urine levels of lysine. Mitochondria can convert lysine to homocitrulline.
UGT1A1	bilirubin (E,Z or Z,E)* (34106/47886)	UGT1A1 encodes an enzyme with bilirubin glucuronidating activity; bilirubin is derived from biliverdin.
CCBL1	indolelactate (18349)	CCBL1 encodes a kynurenine aminotransferase which can convert tryptophan to indolepyruvate. Indolepyruvate is then converted to indolelactate.
SLCO1B1	octadecanedioate (36754)	SLCO1B1 encodes an organic anion transporter (OATP1B1). Transport of dicarboxylic acids has been experimentally validated (PMID 28562037).
CPS1	N-acetylglycine (27710)	CPS1 encodes a mitochondrial carbamoyl phosphate synthetase which generates carbamoyl phosphate from ammonia and bicarbonate. Glycine and ammonia are interconverted via the glycine cleavage complex.
SUCLG2	succinylcarnitine (37058)	SUCLG2 encodes the beta subunit of succinate-CoA ligase which acts on succinate-CoA. Acyl-CoAs and acyl-carnitines are readily interconverted.
LACTB	succinylcarnitine (37058)	Succinylcarnitine is presumably related to succinyl-CoA, a Krebs cycle intermediate. LACTB encodes a beta-lactamase-like protein which has been detected as part of the mitochondrial large ribosomal subunit.
CRAT	succinylcarnitine (37058)	CRAT encodes carnitine O-acetyltransferase, which catalyzes the interconversion of short chain acylcarnitines and acyl-coenzyme A derivatives.
LIPC	1-stearoylglycerophosphoethanolamine (34416/42398)	LIPC encodes hepatic lipase with activity against both triacylglycerols and phospholipids. Hydrolysis of phospholipids generates lysolipids and fatty acids.
