# Supplementary material for: Characterization of missing values in untargeted MS-based metabolomics data and evaluation of missing data handling strategies
Source: Metabolomics. 2018 Sep 20;14(10):128. doi: 10.1007/s11306-018-1420-2 (PMC6153696; doi:10.1007/s11306-018-1420-2)
Supplement: Supplementary file 9 — Supplementary material 9 (XLSX 43 KB) [file 11306_2018_1420_MOESM9_ESM.xlsx]

## Sheet: Supporting Information Table S9
Characterization of missingness in untargeted MS-based metabolomics data sets and evaluation of missing data handling strategies
Kieu Trinh Do¶, Simone Wahl¶, Johannes Raffler, Sophie Molnos, Michael Laimighofer, Jerzy Adamski, Karsten Suhre, Konstantin Strauch, Annette Peters, Christian Gieger, Claudia Langenberg, Isobel D. Stewart, Fabian J. Theis, Harald Grallert, Gabi Kastenmüller#, Jan Krumsiek#
Supporting Information Table S9: KORA F4 metabolite annotations

## Sheet: KORA F4 metabolite annotations
BIOCHEMICAL	SUPER_PATHWAY	SUB_PATHWAY	METABOLON_ID	PLATFORM	RI	MASS	IDENTIFICATION_LEVEL_MSI	SPEC_PUBLIC
1,3,7-trimethylurate	Xenobiotics	Xanthine metabolism	34404	LC/MS neg	1988	209.1	1	no
1,5-anhydroglucitol (1,5-AG)	Carbohydrate	Glycolysis, gluconeogenesis, pyruvate metabolism	20675	LC/MS neg	808	163.2	1
1,6-anhydroglucose	Carbohydrate	Glycolysis, gluconeogenesis, pyruvate metabolism	21049	GC/MS	1679.5	204.1	1	no
1,7-dimethylurate	Xenobiotics	Xanthine metabolism	34400	LC/MS neg	1607	195.1	1	no
10-heptadecenoate (17:1n7)	Lipid	Long chain fatty acid	33971	LC/MS neg	5558	267.3	1
10-nonadecenoate (19:1n9)	Lipid	Long chain fatty acid	33972	LC/MS neg	5775	295.4	1
10-undecenoate (11:1n1)	Lipid	Medium chain fatty acid	32497	LC/MS neg	5086	183.3	1
1-arachidonoylglycerophosphocholine	Lipid	Lysolipid	33228	LC/MS pos	5554	544.3	2
1-arachidonoylglycerophosphoethanolamine	Lipid	Lysolipid	35186	LC/MS neg	5731	500.3	2
1-arachidonoylglycerophosphoinositol	Lipid	Lysolipid	34214	LC/MS neg	5479	619.4	2
1-docosahexaenoylglycerophosphocholine	Lipid	Lysolipid	33822	LC/MS pos	5518	568.4	2
1-eicosadienoylglycerophosphocholine	Lipid	Lysolipid	33871	LC/MS pos	5696	548.3	2
1-eicosatrienoylglycerophosphocholine	Lipid	Lysolipid	33821	LC/MS pos	5600	546.4	2
1-heptadecanoylglycerophosphocholine	Lipid	Lysolipid	33957	LC/MS pos	5750	510.4	1	no
1-linoleoylglycerol (1-monolinolein)	Lipid	Monoacylglycerol	27447	LC/MS neg	6226	279.2	1	no
1-linoleoylglycerophosphocholine	Lipid	Lysolipid	34419	LC/MS pos	5574	520.4	1
1-linoleoylglycerophosphoethanolamine	Lipid	Lysolipid	32635	LC/MS neg	5725	476.3	2
1-methylurate	Xenobiotics	Xanthine metabolism	34395	LC/MS pos	1827	183.1	1	no
1-methylxanthine	Xenobiotics	Xanthine metabolism	34389	LC/MS pos	1974	167	1	no
1-myristoylglycerophosphocholine	Lipid	Lysolipid	35626	LC/MS pos	5481	468.3	1	no
1-oleoylglycerol (1-monoolein)	Lipid	Monoacylglycerol	21184	LC/MS pos	5821	374.1	1	no
1-oleoylglycerophosphocholine	Lipid	Lysolipid	33960	LC/MS pos	5700	522.4	1
1-oleoylglycerophosphoethanolamine	Lipid	Lysolipid	35628	LC/MS neg	5928	478.3	2
1-palmitoleoylglycerophosphocholine	Lipid	Lysolipid	33230	LC/MS pos	5524	494.3	2
1-palmitoylglycerol (1-monopalmitin)	Lipid	Monoacylglycerol	21127	GC/MS	2119.5	371.3	1	no
1-palmitoylglycerophosphocholine	Lipid	Lysolipid	33955	LC/MS pos	5671	496.4	1	no
1-palmitoylglycerophosphoethanolamine	Lipid	Lysolipid	35631	LC/MS neg	5940	452.3	1	no
1-palmitoylglycerophosphoinositol	Lipid	Lysolipid	35305	LC/MS neg	5573	571.3	2
1-stearoylglycerol (1-monostearin)	Lipid	Monoacylglycerol	21188	GC/MS	2186.6	399.4	1	no
1-stearoylglycerophosphocholine	Lipid	Lysolipid	33961	LC/MS pos	5844	524.4	1
1-stearoylglycerophosphoethanolamine	Lipid	Lysolipid	34416	LC/MS neg	6200	480.4	1	no
1-stearoylglycerophosphoinositol	Lipid	Lysolipid	19324	LC/MS neg	5800	599.4	1	no
2-aminobutyrate	Amino acid	Butanoate metabolism	32348	LC/MS pos	758	104.1	1
2-hydroxyacetaminophen sulfate	Xenobiotics	Drug	33173	LC/MS neg	1703	246.1	2
2-hydroxybutyrate (AHB)	Amino acid	Cysteine, methionine, SAM, taurine metabolism	21044	GC/MS	1169.4	130.9	1
2-hydroxyhippurate (salicylurate)	Xenobiotics	Benzoate metabolism	18281	LC/MS neg	2252	194.1	1
2-hydroxyisobutyrate	Amino acid	Valine, leucine and isoleucine metabolism	22030	GC/MS	1107.5	130.9	1	no
2-hydroxypalmitate	Lipid	Fatty acid, monohydroxy	35675	LC/MS neg	5508	271.3	1	no
2-hydroxystearate	Lipid	Fatty acid, monohydroxy	17945	LC/MS neg	5705	299.4	1	no
2-linoleoylglycerophosphocholine	Lipid	Lysolipid	35257	LC/MS pos	5544	520.4	2
2-linoleoylglycerophosphoethanolamine	Lipid	Lysolipid	36593	LC/MS neg	5650	476.4	2
2-methoxyacetaminophen sulfate	Xenobiotics	Drug	33178	LC/MS neg	1977	260.1	2
2-methylbutyroylcarnitine	Amino acid	Valine, leucine and isoleucine metabolism	35431	LC/MS pos	2439	246.1	1	no
2-oleoylglycerophosphocholine	Lipid	Lysolipid	35254	LC/MS pos	5640	522.4	2
2-palmitoylglycerophosphocholine	Lipid	Lysolipid	35253	LC/MS pos	5604	496.3	2
2-stearoylglycerophosphocholine	Lipid	Lysolipid	35255	LC/MS pos	5780	524.4	2
2-tetradecenoyl carnitine	Lipid	Carnitine metabolism	35472	LC/MS pos	5085	370.3	1	no
3-(3-hydroxyphenyl)propionate	Amino acid	Phenylalanine & tyrosine metabolism	35635	LC/MS neg	2000	165.1	1	no
3-(4-hydroxyphenyl)lactate	Amino acid	Phenylalanine & tyrosine metabolism	32197	LC/MS neg	1395	181.1	1
3-(cystein-S-yl)acetaminophen	Xenobiotics	Drug	34365	LC/MS pos	1960	271.2	2
3-carboxy-4-methyl-5-propyl-2-furanpropanoate (CMPF)	Lipid	Fatty acid, dicarboxylate	31787	LC/MS neg	2815	239.1	1
3-dehydrocarnitine	Lipid	Carnitine metabolism	32654	LC/MS pos	1020	160.2	3
3-ethylphenylsulfate	Xenobiotics	Benzoate metabolism	36848	LC/MS neg	3490	201	2
3-hydroxy-2-ethylpropionate	Amino acid	Valine, leucine and isoleucine metabolism	32397	GC/MS	1269	247.1	1	no
3-hydroxybutyrate (BHBA)	Lipid	Ketone bodies	542	GC/MS	1203.5	116.9	1
3-indoxyl sulfate	Amino acid	Tryptophan metabolism	27672	LC/MS neg	2258	212	1	no
3-methoxytyrosine	Amino acid	Phenylalanine & tyrosine metabolism	12017	LC/MS pos	1765	212.1	1	no
3-methyl-2-oxobutyrate	Amino acid	Valine, leucine and isoleucine metabolism	21047	LC/MS neg	1489	115.1	1
3-methyl-2-oxovalerate	Amino acid	Valine, leucine and isoleucine metabolism	15676	LC/MS neg	2106	129.2	1
3-methylhistidine	Amino acid	Histidine metabolism	15677	LC/MS neg	911	168.1	1
3-methylxanthine	Xenobiotics	Xanthine metabolism	32445	LC/MS pos	1866	167.1	1	no
3-phenylpropionate (hydrocinnamate)	Amino acid	Phenylalanine & tyrosine metabolism	15749	LC/MS neg	2830	149.1	1
4-acetamidobutanoate	Amino acid	Guanidino and acetamido metabolism	1558	LC/MS pos	1724	146.1	1	no
4-acetaminophen sulfate	Xenobiotics	Drug	36097	LC/MS neg	1776	230.1	1	no
4-ethylphenylsulfate	Xenobiotics	Benzoate metabolism	36099	LC/MS neg	3570	201.1	1	no
4-hydroxyphenylacetate	Amino acid	Phenylalanine & tyrosine metabolism	541	GC/MS	1630.6	179	1	no
4-methyl-2-oxopentanoate	Amino acid	Valine, leucine and isoleucine metabolism	22116	LC/MS neg	2200	129.2	1
4-vinylphenol sulfate	Xenobiotics	Benzoate metabolism	36098	LC/MS neg	3323	199.1	1	no
5-dodecenoate (12:1n7)	Lipid	Medium chain fatty acid	33968	LC/MS neg	5206	197.2	1
5-oxoproline	Amino acid	Glutathione metabolism	1494	LC/MS pos	1446	130.1	1
7-alpha-hydroxy-3-oxo-4-cholestenoate (7-Hoca)	Lipid	Sterol/Steroid	36776	LC/MS neg	5268	429.4	1	no
7-methylguanine	Nucleotide	Purine metabolism, guanine containing	35114	LC/MS pos	1353	166.1	1	no
7-methylxanthine	Xenobiotics	Xanthine metabolism	34390	LC/MS pos	1778	167.1	1	no
acetylcarnitine	Lipid	Carnitine metabolism	32198	LC/MS pos	1203	204.2	1
acetylphosphate	Energy	Oxidative phosphorylation	15488	GC/MS	1263	211	1	no
adenosine	Nucleotide	Purine metabolism, adenine containing	555	LC/MS pos	1605	268.1	1	no
ADpSGEGDFXAEGGGVR	Peptide	Fibrinogen cleavage peptide	33801	LC/MS pos	3490	809	2
adrenate (22:4n6)	Lipid	Long chain fatty acid	32980	LC/MS neg	5684	331.3	1	no
ADSGEGDFXAEGGGVR	Peptide	Fibrinogen cleavage peptide	33084	LC/MS pos	3239	769	2
alanine	Amino acid	Alanine and aspartate metabolism	32339	GC/MS	1487.9	232.1	1	no
allantoin	Nucleotide	Purine metabolism, urate metabolism	1107	GC/MS	1809.8	518.3	1	no
alpha-hydroxyisovalerate	Amino acid	Valine, leucine and isoleucine metabolism	33937	LC/MS neg	1142	117.1	1
alpha-ketoglutarate	Energy	Krebs cycle	33453	GC/MS	1779	419.1	1	no
alpha-tocopherol	Cofactors and vitamins	Tocopherol metabolism	1561	GC/MS	2305.4	502.5	1	no
androsterone sulfate	Lipid	Sterol/Steroid	31591	LC/MS neg	5011	369.2	1	no
arabinose	Carbohydrate	Nucleotide sugars, pentose metabolism	575	GC/MS	1631.6	217	1	no
arabitol	Carbohydrate	Nucleotide sugars, pentose metabolism	15964	GC/MS	1687.5	217	1	no
arachidonate (20:4n6)	Lipid	Long chain fatty acid	1110	LC/MS neg	5525	303.4	1	no
arginine	Amino acid	Urea cycle; arginine-, proline-, metabolism	1638	LC/MS neg	728	173.2	1
ascorbate (Vitamin C)	Cofactors and vitamins	Ascorbate and aldarate metabolism	1640	GC/MS	1850.1	332.1	1	no
asparagine	Amino acid	Alanine and aspartate metabolism	34283	GC/MS	1854	232.2	1	no
aspartate	Amino acid	Alanine and aspartate metabolism	15996	GC/MS	1529.7	232	1	no
aspartylphenylalanine	Peptide	Dipeptide	22175	LC/MS pos	2538	281.1	1
benzoate	Xenobiotics	Benzoate metabolism	15778	LC/MS neg	1757	121.2	1	no
beta-hydroxyisovalerate	Amino acid	Valine, leucine and isoleucine metabolism	12129	LC/MS neg	1043	117.1	1	no
betaine	Amino acid	Glycine, serine and threonine metabolism	3141	LC/MS pos	721	118.2	1
bilirubin (E,E)	Cofactors and vitamins	Hemoglobin and porphyrin metabolism	32586	LC/MS pos	4625	585.2	2
bilirubin (E,Z or Z,E)	Cofactors and vitamins	Hemoglobin and porphyrin metabolism	34106	LC/MS pos	4958	585.3	2
bilirubin (Z,Z)	Cofactors and vitamins	Hemoglobin and porphyrin metabolism	27716	LC/MS neg	4812	583.2	1
biliverdin	Cofactors and vitamins	Hemoglobin and porphyrin metabolism	2137	LC/MS neg	4671	581.2	1	no
bradykinin, des-arg(9)	Peptide	Polypeptide	34420	LC/MS pos	3516	453	1
butyrylcarnitine	Lipid	Fatty acid metabolism (also BCAA metabolism)	32412	LC/MS pos	2007	232.2	1
caffeine	Xenobiotics	Xanthine metabolism	569	LC/MS pos	2820	195.1	1
caprate (10:0)	Lipid	Medium chain fatty acid	1642	LC/MS neg	5092	171.2	1	no
caproate (6:0)	Lipid	Medium chain fatty acid	32489	LC/MS neg	2766	115.2	1	no
caprylate (8:0)	Lipid	Medium chain fatty acid	32492	LC/MS neg	4367	143.2	1	no
carbamazepine	Xenobiotics	Drug	37033	LC/MS pos	4515	237.2	2
carnitine	Lipid	Carnitine metabolism	15500	LC/MS pos	702	162.2	1
catechol sulfate	Xenobiotics	Benzoate metabolism	35320	LC/MS neg	1928	188.9	1	no
C-glycosyltryptophan	Amino acid	Tryptophan metabolism	32675	LC/MS pos	1912	367.1	3
cholate	Lipid	Bile acid metabolism	22842	LC/MS neg	5148	407.4	1
cholesterol	Lipid	Sterol/Steroid	63	GC/MS	2316.9	329.3	1	no
choline	Lipid	Glycerolipid metabolism	15506	LC/MS pos	674	104.2	1
citrate	Energy	Krebs cycle	1564	GC/MS	1763.4	273.1	1
citrulline	Amino acid	Urea cycle; arginine-, proline-, metabolism	2132	LC/MS pos	715	176.1	1
cortisol	Lipid	Sterol/Steroid	1712	LC/MS pos	4573	363.2	1
cortisone	Lipid	Sterol/Steroid	1769	LC/MS pos	4420	361.2	1	no
cotinine	Xenobiotics	Tobacco metabolite	553	LC/MS pos	1493	177.1	1
creatine	Amino acid	Creatine metabolism	27718	LC/MS pos	758	132.1	1
creatinine	Amino acid	Creatine metabolism	513	LC/MS pos	730	114.1	1
cysteine	Amino acid	Cysteine, methionine, SAM, taurine metabolism	31453	GC/MS	1560.1	218	1	no
cysteine-glutathione disulfide	Amino acid	Glutathione metabolism	35159	LC/MS pos	821	427.1	1	no
cystine	Amino acid	Cysteine, methionine, SAM, taurine metabolism	31454	GC/MS	2015.3	218	1	no
decanoylcarnitine	Lipid	Carnitine metabolism	33941	LC/MS pos	4700	316.3	1
dehydroisoandrosterone sulfate (DHEA-S)	Lipid	Sterol/Steroid	32425	LC/MS neg	4771	367.2	1	no
deoxycholate	Lipid	Bile acid metabolism	1114	LC/MS neg	5268	391.4	1
dihomo-linoleate (20:2n6)	Lipid	Long chain fatty acid	17805	LC/MS neg	5722	307.3	1
dihomo-linolenate (20:3n3 or n6)	Lipid	Essential fatty acid	35718	LC/MS neg	5600	305.4	2
dimethylarginine (SDMA + ADMA)	Amino acid	Urea cycle; arginine-, proline-, metabolism	36808	LC/MS pos	812	203.2	2
docosahexaenoate (DHA; 22:6n3)	Lipid	Essential fatty acid	19323	LC/MS neg	5518	327.3	1
docosapentaenoate (n3 DPA; 22:5n3)	Lipid	Essential fatty acid	32504	LC/MS neg	5574	329.4	1
dodecanedioate	Lipid	Fatty acid, dicarboxylate	32388	LC/MS neg	2990	229.2	1	no
DSGEGDFXAEGGGVR	Peptide	Fibrinogen cleavage peptide	31548	LC/MS pos	3379	733.5	2
eicosapentaenoate (EPA; 20:5n3)	Lipid	Essential fatty acid	18467	LC/MS neg	5442	301.3	1	no
eicosenoate (20:1n9 or 11)	Lipid	Long chain fatty acid	33587	LC/MS neg	5955	309.4	2
epiandrosterone sulfate	Lipid	Sterol/Steroid	33973	LC/MS neg	4838	369.3	1	no
erythritol	Xenobiotics	Sugar, sugar substitute, starch	20699	GC/MS	1517.5	217	1	no
erythronate	Carbohydrate	Aminosugars metabolism	33477	GC/MS	1546.9	292.1	2
erythrose	Carbohydrate	Fructose, mannose, galactose, starch, and sucrose metabolism	27722	GC/MS	1426.4	204	1	no
estrone 3-sulfate	Lipid	Sterol/Steroid	18474	LC/MS neg	4441	349.2	1	no
fructose	Carbohydrate	Fructose, mannose, galactose, starch, and sucrose metabolism	31266	GC/MS	1762.7	204	1	no
gamma-glutamylglutamate	Peptide	gamma-glutamyl	36738	LC/MS pos	1036	277.1	1	no
gamma-glutamylglutamine	Peptide	gamma-glutamyl	2730	LC/MS pos	806	276.1	1
gamma-glutamylisoleucine	Peptide	gamma-glutamyl	34456	LC/MS pos	2644	261.2	2
gamma-glutamylleucine	Peptide	gamma-glutamyl	18369	LC/MS pos	2744	261.2	1
gamma-glutamylmethionine	Peptide	gamma-glutamyl	33363	LC/MS pos	2000	279.1	2
gamma-glutamylphenylalanine	Peptide	gamma-glutamyl	33422	LC/MS pos	2846	295.1	1
gamma-glutamylthreonine	Peptide	gamma-glutamyl	33364	LC/MS pos	977	249.1	2
gamma-glutamyltyrosine	Peptide	gamma-glutamyl	2734	LC/MS pos	2073	311.2	1
gamma-glutamylvaline	Peptide	gamma-glutamyl	32393	LC/MS pos	2040	247.2	1
gamma-tocopherol	Cofactors and vitamins	Tocopherol metabolism	33420	GC/MS	2264	488.4	1	no
glucose	Carbohydrate	Glycolysis, gluconeogenesis, pyruvate metabolism	20489	GC/MS	1818	217.1	1	no
glutamate	Amino acid	Glutamate metabolism	32322	GC/MS	1836.8	362.2	1	no
glutamine	Amino acid	Glutamate metabolism	53	LC/MS pos	684	147.2	1
glutaroyl carnitine	Amino acid	Lysine metabolism	35439	LC/MS pos	1565	276.1	1	no
glycerate	Carbohydrate	Glycolysis, gluconeogenesis, pyruvate metabolism	1572	GC/MS	1360.7	189	1	no
glycerol	Lipid	Glycerolipid metabolism	15122	GC/MS	1308	205	1	no
glycerol 2-phosphate	Xenobiotics	Chemical	27728	GC/MS	1691.8	243	1	no
glycerol 3-phosphate (G3P)	Lipid	Glycerolipid metabolism	15365	GC/MS	1719.7	357.1	1	no
glycerophosphorylcholine (GPC)	Lipid	Glycerolipid metabolism	15990	LC/MS pos	694	258.1	1
glycine	Amino acid	Glycine, serine and threonine metabolism	32338	GC/MS	1486.9	218.1	1	no
glycochenodeoxycholate	Lipid	Bile acid metabolism	32346	LC/MS neg	5245	448.4	1
glycocholate	Lipid	Bile acid metabolism	18476	LC/MS pos	5213	466.2	1
glycodeoxycholate	Lipid	Bile acid metabolism	18477	LC/MS neg	5265	448.4	1
glycylvaline	Peptide	Dipeptide	18357	LC/MS pos	1572	175.1	1
guanosine	Nucleotide	Purine metabolism, guanine containing	1573	LC/MS pos	1676	284	1	no
heme	Cofactors and vitamins	Hemoglobin and porphyrin	32593	LC/MS pos	4985	616.2	2
heptanoate (7:0)	Lipid	Medium chain fatty acid	1644	LC/MS neg	3695	129.2	1
hexadecanedioate	Lipid	Fatty acid, dicarboxylate	35678	LC/MS neg	4650	285.2	1	no
hexanoylcarnitine	Lipid	Carnitine metabolism	32328	LC/MS pos	3174	260.2	1
hippurate	Xenobiotics	Benzoate metabolism	15753	LC/MS pos	2802	180.1	1
histidine	Amino acid	Histidine metabolism	59	LC/MS neg	757	154.1	1
homocitrulline	Amino acid	Urea cycle; arginine-, proline-, metabolism	22138	LC/MS pos	832	190.1	1	no
homostachydrine	Amino acid	Urea cycle; arginine-, proline-, metabolism	33009	LC/MS pos	1199	158.2	2
HWESASXX	Peptide	Polypeptide	32836	LC/MS pos	3520	471.8	2
hydroquinone sulfate	Xenobiotics	Drug	35322	LC/MS neg	1383	189	1	no
hydroxyisovaleroyl carnitine	Amino acid	Valine, leucine and isoleucine metabolism	35433	LC/MS pos	1683	262.1	1	no
hydroxypioglitazone*	Xenobiotics	Drug	33085	LC/MS pos	3355	373.2	2
hyodeoxycholate	Lipid	Bile acid metabolism	27531	LC/MS neg	5074	391.4	1
hypoxanthine	Nucleotide	Purine metabolism, (hypo)xanthine/inosine containing	3127	LC/MS neg	1313	135.1	1
ibuprofen	Xenobiotics	Drug	17799	LC/MS neg	4951	205.1	1	no
indoleacetate	Amino acid	Tryptophan metabolism	27513	LC/MS pos	3760	176.1	1
indolelactate	Amino acid	Tryptophan metabolism	18349	LC/MS pos	3519	206.1	1
indolepropionate	Amino acid	Tryptophan metabolism	32405	LC/MS pos	4150	190.1	1	no
inosine	Nucleotide	Purine metabolism, (hypo)xanthine/inosine containing	1123	LC/MS neg	1630	267.2	1
inositol 1-phosphate (I1P)	Lipid	Inositol metabolism	1481	GC/MS	2057.8	318.1	1	no
isobutyrylcarnitine	Amino acid	Valine, leucine and isoleucine metabolism	33441	LC/MS pos	1941	232.2	1	no
isoleucine	Amino acid	Valine, leucine and isoleucine metabolism	1125	LC/MS pos	1614	132.1	1
isovalerate	Lipid	Fatty acid metabolism	34732	LC/MS neg	1623	101.2	1	no
isovalerylcarnitine	Amino acid	Valine, leucine and isoleucine metabolism	34407	LC/MS pos	2533	246.2	1	no
kynurenine	Amino acid	Tryptophan metabolism	15140	LC/MS pos	1902	209.1	1
lactate	Carbohydrate	Glycolysis, gluconeogenesis, pyruvate metabolism	527	GC/MS	1102.8	116.9	1
lathosterol	Lipid	Sterol/Steroid	33488	GC/MS	2337	458.5	1	no
laurate (12:0)	Lipid	Medium chain fatty acid	1645	LC/MS neg	5288	199.3	1	no
laurylcarnitine	Lipid	Carnitine metabolism	34534	LC/MS pos	5066	344.3	1	no
leucine	Amino acid	Valine, leucine and isoleucine metabolism	60	LC/MS pos	1674	132.2	1
leucylleucine	Peptide	Dipeptide	36756	LC/MS pos	3012	245.1	1	no
levulinate (4-oxovalerate)	Amino acid	Valine, leucine and isoleucine metabolism	22177	LC/MS neg	950	115.1	1	no
linoleamide (18:2n6)	Lipid	Fatty acid, amide	32455	LC/MS pos	5639	280.2	1	no
linoleate (18:2n6)	Lipid	Long chain fatty acid	1105	LC/MS neg	5533	279.3	1
linolenate [alpha or gamma; (18:3n3 or 6)]	Lipid	Essential fatty acid	34035	LC/MS neg	5450	277.3	2
lysine	Amino acid	Lysine metabolism	1301	LC/MS pos	603	147.2	1
malate	Energy	Krebs cycle	1303	GC/MS	1502	233	1	no
mannitol	Carbohydrate	Fructose, mannose, galactose, starch, and sucrose metabolism	15335	GC/MS	1839	319.1	1	no
mannose	Carbohydrate	Fructose, mannose, galactose, starch, and sucrose metabolism	584	GC/MS	1753.5	203.9	1	no
margarate (17:0)	Lipid	Long chain fatty acid	1121	LC/MS neg	5733	269.3	1	no
methionine	Amino acid	Cysteine, methionine, SAM, taurine metabolism	1302	LC/MS neg	1154	148.2	1
metoprolol	Xenobiotics	Drug	18037	LC/MS pos	3205	268.2	1	no
metoprolol acid metabolite	Xenobiotics	Drug	34109	LC/MS pos	2535	268.2	3
myo-inositol	Lipid	Inositol metabolism	19934	GC/MS	1924.9	217	1	no
myristate (14:0)	Lipid	Long chain fatty acid	1365	LC/MS neg	5439	227.3	1
myristoleate (14:1n5)	Lipid	Long chain fatty acid	32418	LC/MS neg	5338	225.3	1
N-(2-furoyl)glycine	Amino acid	Glycine, serine and threonine metabolism	31536	LC/MS pos	2076	170.1	1	no
N1-methyladenosine	Nucleotide	Purine metabolism, adenine containing	15650	LC/MS pos	1356	282.1	1	no
N2,N2-dimethylguanosine	Nucleotide	Purine metabolism, guanine containing	35137	LC/MS pos	2157	312.1	1	no
N-acetylalanine	Amino acid	Alanine and aspartate metabolism	1585	LC/MS neg	882	130.1	1
N-acetylglycine	Amino acid	Glycine, serine and threonine metabolism	27710	GC/MS	1396.4	143.9	1	no
N-acetylornithine	Amino acid	Urea cycle; arginine-, proline-, metabolism	15630	LC/MS pos	875	175.2	1
N-acetylthreonine	Amino acid	Glycine, serine and threonine metabolism	33939	LC/MS neg	846	160.1	1	no
naproxen	Xenobiotics	Drug	12122	LC/MS neg	4168	228.9	1
n-Butyl Oleate	Lipid	Fatty acid, ester	36802	GC/MS	2045	265.3	1	no
nonadecanoate (19:0)	Lipid	Long chain fatty acid	1356	LC/MS neg	6073	297.3	1	no
octadecanedioate	Lipid	Fatty acid, dicarboxylate	36754	LC/MS neg	5033	313.3	1	no
octanoylcarnitine	Lipid	Carnitine metabolism	33936	LC/MS pos	4100	288.3	1
oleamide	Lipid	Fatty acid, amide	32458	LC/MS pos	5766	282.3	1	no
oleate (18:1n9)	Lipid	Long chain fatty acid	1359	LC/MS neg	5660	281.3	1
oleoylcarnitine	Lipid	Carnitine metabolism	35160	LC/MS pos	5202	426.4	1	no
ornithine	Amino acid	Urea cycle; arginine-, proline-, metabolism	1493	LC/MS pos	598	133.1	1	no
p-acetamidophenylglucuronide	Xenobiotics	Drug	33423	LC/MS pos	1811	345	1
palmitate (16:0)	Lipid	Long chain fatty acid	1336	LC/MS neg	5619	255.3	1
palmitoleate (16:1n7)	Lipid	Long chain fatty acid	33447	LC/MS neg	5477	253.3	1
palmitoylcarnitine	Lipid	Carnitine metabolism	22189	LC/MS pos	5179	400.4	1
pantothenate	Cofactors and vitamins	Pantothenate and CoA metabolism	1508	LC/MS pos	2218	220.1	1
paraxanthine	Xenobiotics	Xanthine metabolism	18254	LC/MS pos	2444	181.2	1
p-cresol sulfate	Amino acid	Phenylalanine & tyrosine metabolism	36103	LC/MS neg	2896	187.1	1
pelargonate (9:0)	Lipid	Medium chain fatty acid	12035	LC/MS neg	4847	157.2	1
pentadecanoate (15:0)	Lipid	Long chain fatty acid	1361	GC/MS	1853.5	299.2	1	no
phenol sulfate	Amino acid	Phenylalanine & tyrosine metabolism	32553	LC/MS neg	2199	173.1	1	no
phenylacetate	Amino acid	Phenylalanine & tyrosine metabolism	15958	LC/MS neg	2127	135.1	1
phenylacetylglutamine	Amino acid	Phenylalanine & tyrosine metabolism	35126	LC/MS pos	2868	265.2	1	no
phenylalanine	Amino acid	Phenylalanine & tyrosine metabolism	64	LC/MS pos	2056	166.1	1
phenyllactate (PLA)	Amino acid	Phenylalanine & tyrosine metabolism	22130	LC/MS neg	2237	165.1	1
phosphate	Energy	Oxidative phosphorylation	11438	GC/MS	1307.7	298.9	1	no
pioglitazone	Xenobiotics	Drug	33139	LC/MS pos	3686	357.1	2
pipecolate	Amino acid	Lysine metabolism	1444	LC/MS pos	1120	130.1	1
piperine	Xenobiotics	Food component/Plant	33935	LC/MS pos	5136	286.2	1
pro-hydroxy-pro	Peptide	Dipeptide	35127	LC/MS pos	943	229.2	1	no
proline	Amino acid	Urea cycle; arginine-, proline-, metabolism	1898	LC/MS pos	796	116.1	1
propionylcarnitine	Lipid	Fatty acid metabolism (also BCAA metabolism)	32452	LC/MS pos	1589	218.2	1	no
pseudouridine	Nucleotide	Pyrimidine metabolism, uracil containing	33442	LC/MS pos	1180	245	1
pyridoxate	Cofactors and vitamins	Vitamin B6 metabolism	31555	LC/MS neg	2210	182.1	1
pyroglutamine	Amino acid	Glutamate metabolism	32672	LC/MS pos	764	129.2	3
pyroglutamylglycine	Peptide	Dipeptide	31522	LC/MS neg	855	185.1	1	no
pyruvate	Carbohydrate	Glycolysis, gluconeogenesis, pyruvate metabolism	599	GC/MS	1130.6	217	1	no
quinate	Xenobiotics	Food component/Plant	18335	GC/MS	1791.5	345.1	1	no
riboflavin (Vitamin B2)	Cofactors and vitamins	Riboflavin metabolism	1827	LC/MS pos	3111	377.2	1	no
saccharin	Xenobiotics	Food component/Plant	21151	LC/MS neg	2013	182.1	1
salicylate	Xenobiotics	Drug	1515	GC/MS	1524	267	1	no
salicyluric glucuronide	Xenobiotics	Drug	33384	LC/MS neg	1463	370.1	2
scyllo-inositol	Lipid	Inositol metabolism	32379	GC/MS	1893.8	318.2	1	no
sebacate (decanedioate)	Lipid	Fatty acid, dicarboxylate	32398	LC/MS neg	1778	201.2	1
serine	Amino acid	Glycine, serine and threonine metabolism	32315	GC/MS	1656.3	320.2	1	no
serotonin (5HT)	Amino acid	Tryptophan metabolism	2342	LC/MS pos	1660	177.1	1
stachydrine	Amino acid	Urea cycle; arginine-, proline-, metabolism	34384	LC/MS pos	860	144.1	1	no
stearate (18:0)	Lipid	Long chain fatty acid	1358	LC/MS neg	5886	283.4	1
stearidonate (18:4n3)	Lipid	Long chain fatty acid	33969	LC/MS neg	5381	275.3	1
stearoylcarnitine	Lipid	Carnitine metabolism	34409	LC/MS pos	5300	428.4	1	no
succinylcarnitine	Energy	Krebs cycle	37058	LC/MS pos	1401	262.1	1	no
taurochenodeoxycholate	Lipid	Bile acid metabolism	18494	LC/MS neg	5218	498.3	1
taurocholate	Lipid	Bile acid metabolism	18497	LC/MS neg	5122	514.3	1
taurodeoxycholate	Lipid	Bile acid metabolism	12261	LC/MS neg	5243	498.3	1
taurolithocholate 3-sulfate	Lipid	Bile acid metabolism	36850	LC/MS neg	5002	280.8	1	no
tetradecanedioate	Lipid	Fatty acid, dicarboxylate	35669	LC/MS neg	3970	257.2	1	no
theobromine	Xenobiotics	Xanthine metabolism	18392	LC/MS pos	2136	181.1	1	no
theophylline	Xenobiotics	Xanthine metabolism	18394	LC/MS neg	2361	179.1	1
threitol	Carbohydrate	Nucleotide sugars, pentose metabolism	35854	GC/MS	1513	217.1	1	no
threonate	Cofactors and vitamins	Ascorbate and aldarate metabolism	27738	GC/MS	1560.7	292.1	1	no
threonine	Amino acid	Glycine, serine and threonine metabolism	1284	LC/MS pos	713	120.1	1
thymol sulfate	Xenobiotics	Food component/Plant	36095	LC/MS neg	4395	229.1	1	no
tiglyl carnitine	Amino acid	Valine, leucine and isoleucine metabolism	35428	LC/MS pos	2317	244.1	1	no
trans-4-hydroxyproline	Amino acid	Urea cycle; arginine-, proline-, metabolism	32319	GC/MS	1733.1	274.1	1
trigonelline (N'-methylnicotinate)	Cofactors and vitamins	Nicotinate and nicotinamide metabolism	32401	LC/MS pos	757	138.1	1	no
tryptophan	Amino acid	Tryptophan metabolism	54	LC/MS pos	2445	205.1	1
tyrosine	Amino acid	Phenylalanine & tyrosine metabolism	1299	LC/MS pos	1516	182.1	1
undecanoate (11:0)	Lipid	Medium chain fatty acid	12067	LC/MS neg	5207	185.2	1
urate	Nucleotide	Purine metabolism, urate metabolism	1604	LC/MS neg	769	167.1	1
urea	Amino acid	Urea cycle; arginine-, proline-, metabolism	1670	GC/MS	1223.9	171	1
uridine	Nucleotide	Pyrimidine metabolism, uracil containing	606	LC/MS neg	1467	243.1	1
ursodeoxycholate	Lipid	Bile acid metabolism	1605	LC/MS neg	5037	391.3	1
valerate	Lipid	Short chain fatty acid	33443	LC/MS neg	1774	101.2	1	no
valine	Amino acid	Valine, leucine and isoleucine metabolism	1649	LC/MS pos	1040	118.1	1
X- 01911			32735	LCpos/ms	4275	464.1	4
X- 02249			32587	LCneg/ms	4025	267.2	4
X- 02269			32549	LCneg/ms	1551	255.1	4
X- 02973			12593	GC/ms	1210.5	281	4
X- 03003			12626	GC/ms	1444.6	218.1	4
X- 03056			32709	LCpos/ms	2264	185.2	4
X- 03088			12768	GC/ms	1944.1	372.2	4
X- 03090			12770	GC/ms	1954.7	243.1	4
X- 03094			12774	GC/ms	1978.7	299	4
X- 04357			16634	GC/ms	1540.5	216	4
X- 04494			16816	GC/ms	1363.2	221	4
X- 04495			16818	GC/ms	1381	117	4
X- 04498			16821	GC/ms	1434.9	103	4
X- 04499			16822	GC/ms	1453	189	4
X- 04500			16823	GC/ms	1462	172	4
X- 04515			16855	GC/ms	1854.9	318.1	4
X- 04621			17059	GC/ms	1745.5	284.1	4
X- 05426			18283	GC/ms	1792.1	245.1	4
X- 05491			18388	GC/ms	1575.3	129	4
X- 05907			18929	GC/ms	1643.2	229.1	4
X- 06126			32557	LCneg/ms	2684	203.1	4
X- 06226			19362	GC/ms	1137.4	154	4
X- 06227			19363	GC/ms	1210.5	196.1	4
X- 06246			19364	GC/ms	1428.2	160.1	4
X- 06267			19368	GC/ms	1702.7	257.1	4
X- 06307			19396	GC/ms	1502.3	257.1	4
X- 06350			19414	GC/ms	1936.4	169.1	4
X- 06351			19415	GC/ms	1940.9	224.1	4
X- 07765			32560	LCneg/ms	3705	245.1	4
X- 08402			21630	GC/ms	2427.7	283.1	4
X- 08766			22032	GC/ms	2033.9	315.1	4
X- 08988			22481	GC/ms	1485.9	160.1	4
X- 09026			22548	GC/ms	1599.5	156	4
X- 09108			22649	GC/ms	1895.9	156	4
X- 09706			24074	GC/ms	1107	190	4
X- 09789			32753	LCneg/ms	2613	153.1	4
X- 10346			33782	LCneg/ms	3989	259.1	4
X- 10395			25459	GC/ms	1769	156	4
X- 10419			25548	GC/ms	2527	311.3	4
X- 10429			25599	GC/ms	1952.6	265	4
X- 10500			27256	GC/ms	1229.9	211	4
X- 10506			27273	GC/ms	1915.1	218.1	4
X- 10510			27278	GC/ms	2470	297.2	4
X- 10675			28354	GC/ms	1651	143.9	4
X- 10810			30805	GC/ms	1710	232.1	4
X- 11204			32518	LCpos/ms	5263	229.2	4
X- 11244			32561	LCneg/ms	3771	224.2	4
X- 11247			32564	LCneg/ms	3932	213.1	4
X- 11255			32572	LCpos/ms	2442	247.1	4
X- 11261			32578	LCpos/ms	3600	286.2	4
X- 11299			32616	LCneg/ms	4893	507.2	4
X- 11315			32632	LCpos/ms	1210	130.2	4
X- 11317			32634	LCneg/ms	5703	219.3	4
X- 11319			32636	LCneg/ms	5700	269.4	4
X- 11327			32644	LCpos/ms	5176	269.2	4
X- 11334			32651	LCpos/ms	982	259.1	4
X- 11374			32691	LCpos/ms	690	370.9	4
X- 11381			32698	LCpos/ms	1126	186.2	4
X- 11412			32729	LCpos/ms	3836	204.2	4
X- 11421			32738	LCpos/ms	4575	314.2	4
X- 11422			32739	LCneg/ms	884	151.1	4
X- 11423			32740	LCneg/ms	1038	260.1	4
X- 11437			32754	LCneg/ms	2888	231	4
X- 11438			32755	LCneg/ms	3092	241.2	4
X- 11440			32757	LCneg/ms	3571	246.3	4
X- 11441			32758	LCneg/ms	3773	331.1	4
X- 11442			32759	LCneg/ms	3902	331.1	4
X- 11443			32760	LCneg/ms	3910	225.3	4
X- 11444			32761	LCneg/ms	3983	541.2	4
X- 11445			32762	LCneg/ms	3995	239.3	4
X- 11450			32767	LCneg/ms	4103	224.2	4
X- 11452			32769	LCneg/ms	4109	352.1	4
X- 11469			32786	LCpos/ms	3874	239.1	4
X- 11470			32787	LCneg/ms	4151	525.2	4
X- 11478			32795	LCneg/ms	4286	165.2	4
X- 11483			32800	LCneg/ms	4443	505.2	4
X- 11485			32802	LCneg/ms	4478	378.2	4
X- 11491			32808	LCneg/ms	4846	567.3	4
X- 11497			32814	LCneg/ms	5324	233.3	4
X- 11521			32838	LCpos/ms	3650	286.2	4
X- 11529			32846	LCneg/ms	4845	624.3	4
X- 11530			32847	LCneg/ms	4866	313.2	4
X- 11537			32854	LCpos/ms	5200	366.3	4
X- 11538			32855	LCneg/ms	4920	311.3	4
X- 11540			32857	LCpos/ms	5150	342.3	4
X- 11546			32863	LCneg/ms	5015	448.4	4
X- 11550			32867	LCneg/ms	5130	250.2	4
X- 11552			32869	LCpos/ms	5408	200.3	4
X- 11568			32885	LCpos/ms	819	230.1	4
X- 11593			32910	LCneg/ms	790	189.2	4
X- 11786			33131	LCpos/ms	864	136	4
X- 11787			33132	LCpos/ms	1126	148.1	4
X- 11792			33137	LCpos/ms	3630	989.8	4
X- 11793			33138	LCpos/ms	3634	601.1	4
X- 11795			33140	LCpos/ms	1457	148.1	4
X- 11799			33144	LCpos/ms	1572	226	4
X- 11805			33150	LCpos/ms	1845	418.1	4
X- 11809			33154	LCpos/ms	5248	381.5	4
X- 11818			33163	LCpos/ms	2535	146.1	4
X- 11820			33165	LCpos/ms	4780	948.3	4
X- 11826			33171	LCneg/ms	1489	194.1	4
X- 11843			33188	LCneg/ms	2710	230.1	4
X- 11845			33190	LCneg/ms	2891	615	4
X- 11847			33192	LCneg/ms	3074	259.2	4
X- 11849			33194	LCneg/ms	3229	266.2	4
X- 11850			33195	LCneg/ms	3228	226.1	4
X- 11852			33197	LCneg/ms	3324	233.1	4
X- 11858			33203	LCneg/ms	4400	437.1	4
X- 11859			33204	LCneg/ms	4553	155.2	4
X- 11876			33221	LCneg/ms	5257	635.3	4
X- 11880			33225	LCneg/ms	5378	537.4	4
X- 11905			33250	LCneg/ms	4401	283.2	4
X- 12007			33353	LCneg/ms	1376	223	4
X- 12013			33359	LCneg/ms	2094	242.1	4
X- 12029			33380	LCneg/ms	683	329.1	4
X- 12038			33389	LCneg/ms	5736	245.3	4
X- 12039			33390	LCneg/ms	1617	174	4
X- 12040			33391	LCneg/ms	942	259	4
X- 12056			33408	LCpos/ms	1129	156.2	4
X- 12063			33415	LCneg/ms	4822	427.2	4
X- 12092			33507	LCpos/ms	1142	144.2	4
X- 12093			33508	LCpos/ms	1063	203.2	4
X- 12094			33509	LCpos/ms	1692	153.1	4
X- 12095			33510	LCpos/ms	1638	153.1	4
X- 12100			33515	LCpos/ms	1793	221.1	4
X- 12116			33531	LCpos/ms	1640	286.1	4
X- 12188			33609	LCneg/ms	2866	228.2	4
X- 12189			33610	LCneg/ms	1249	273.1	4
X- 12206			33627	LCneg/ms	654	255.1	4
X- 12212			33633	LCneg/ms	3607	229.1	4
X- 12216			33637	LCneg/ms	1701	228.1	4
X- 12217			33638	LCneg/ms	2343	203.1	4
X- 12230			33652	LCneg/ms	3360	217.1	4
X- 12231			33653	LCneg/ms	4186	352.1	4
X- 12236			33658	LCneg/ms	1321	245.1	4
X- 12244			33666	LCpos/ms	1147	269.2	4
X- 12253			33675	LCneg/ms	1703	188.1	4
X- 12261			33683	LCneg/ms	1850	258.1	4
X- 12263			33685	LCneg/ms	1369	275.1	4
X- 12329			33751	LCneg/ms	1867	188.1	4
X- 12405			33833	LCneg/ms	2549	212.1	4
X- 12407			33835	LCneg/ms	1902	205.1	4
X- 12428			33864	LCneg/ms	2088	218.2	4
X- 12435			33877	LCneg/ms	3174	357.2	4
X- 12441			33883	LCneg/ms	5291	319.4	4
X- 12442			33884	LCneg/ms	5286	223.4	4
X- 12443			33885	LCneg/ms	5353	994.4	4
X- 12450			33892	LCneg/ms	5397	251.4	4
X- 12456			33901	LCneg/ms	4338	427.2	4
X- 12465			33910	LCpos/ms	1475	248.2	4
X- 12510			34040	LCpos/ms	3343	160.2	4
X- 12524			34062	LCneg/ms	5567	205.2	4
X- 12544			34112	LCpos/ms	4360	211.2	4
X- 12556			34123	GC/ms	1374	116.9	4
X- 12627			34221	LCneg/ms	5732	357.4	4
X- 12644			34244	LCneg/ms	5650	524.3	4
X- 12645			34245	LCneg/ms	5600	524.3	4
X- 12680			34289	LCpos/ms	819	229.3	4
X- 12696			34306	LCneg/ms	850	247	4
X- 12704			34314	LCneg/ms	1252	274	4
X- 12711			34321	LCneg/ms	1570	219	4
X- 12712			34322	LCneg/ms	1690	219	4
X- 12717			34327	LCneg/ms	1717	194.1	4
X- 12719			34329	LCneg/ms	1760	300.1	4
X- 12726			34336	LCneg/ms	1993	233.1	4
X- 12728			34338	LCneg/ms	2033	296.1	4
X- 12729			34339	LCneg/ms	2077	228.1	4
X- 12734			34344	LCneg/ms	2214	219.1	4
X- 12740			34350	LCneg/ms	2499	287.1	4
X- 12749			34359	LCpos/ms	1562	262.1	4
X- 12771			34441	GC/ms	1669	258.1	4
X- 12776			34453	LCneg/ms	665	119.1	4
X- 12786			34469	GC/ms	1578	216.1	4
X- 12798			34481	LCpos/ms	1860	240.1	4
X- 12816			34499	LCneg/ms	2676	495.3	4
X- 12830			34513	LCneg/ms	3182	372.2	4
X- 12833			34516	LCneg/ms	3337	229.1	4
X- 12844			34527	LCneg/ms	4168	539.3	4
X- 12847			34530	LCneg/ms	4240	227.1	4
X- 12850			34533	LCneg/ms	4847	263.8	4
X- 12851			34535	LCneg/ms	4886	624.4	4
X- 12855			34539	LCpos/ms	1404	248.2	4
X- 12990			34674	LCneg/ms	5611	329.4	4
X- 13069			34761	LCneg/ms	5380	225.4	4
X- 13183			34878	LCpos/ms	5972	284.4	4
X- 13215			34912	LCneg/ms	5179	149.2	4
X- 13372			35072	LCneg/ms	5030	277.1	4
X- 13429			35187	LCneg/ms	4880	263.7	4
X- 13431			35189	LCpos/ms	4230	302.3	4
X- 13435			35193	LCpos/ms	4640	314.3	4
X- 13477			35240	LCpos/ms	877	176.2	4
X- 13496			35270	GC/ms	2103.4	372.2	4
X- 13548			35326	LCpos/ms	2400	295.1	4
X- 13549			35327	LCpos/ms	2482	295.1	4
X- 13553			35331	LCneg/ms	1406	263	4
X- 13619			35397	GC/ms	1216	188.1	4
X- 13640			35422	LCneg/ms	2558	178.2	4
X- 13658			35451	LCneg/ms	4667	253.2	4
X- 13671			35464	LCneg/ms	5226	315.3	4
X- 13699			35508	LCpos/ms	2376	284.2	4
X- 13741			35551	LCneg/ms	2782	203	4
X- 13859			35754	LCneg/ms	721	286.1	4
X- 14056			35977	LCpos/ms	914	192.1	4
X- 14057			35978	LCpos/ms	1069	192	4
X- 14086			36009	LCpos/ms	806	274.2	4
X- 14189			36115	LCpos/ms	1800	203.2	4
X- 14205			36131	LCpos/ms	1839	311.1	4
X- 14208			36134	LCpos/ms	1846	253.1	4
X- 14304			36230	LCneg/ms	2247	201.2	4
X- 14374			36300	LCpos/ms	2792	197.2	4
X- 14450			36376	LCpos/ms	3273	279.2	4
X- 14473			36399	LCpos/ms	3363	211.2	4
X- 14478			36404	LCpos/ms	3403	313.2	4
X- 14486			36413	LCpos/ms	3437	211.2	4
X- 14541			36468	LCneg/ms	4174	277.2	4
X- 14588			36515	LCneg/ms	648	151	4
X- 14625			36552	LCneg/ms	742	308.1	4
X- 14626			36553	LCneg/ms	4856	288.8	4
X- 14632			36559	LCneg/ms	4132	287.8	4
X- 14658			36585	LCneg/ms	4812	288.8	4
X- 14662			36589	LCneg/ms	4327	263.9	4
X- 14663			36590	LCneg/ms	4336	288.8	4
X- 14745			36673	GC/ms	1513	126.01	4
X- 14977			37004	LCpos/ms	3191	153.1	4
X- 18601 (thromboxane B2)	Lipid	Eicosanoid	17807	LC/MS neg	4520	369.3	4
xanthine	Nucleotide	Purine metabolism, (hypo)xanthine/inosine containing	3147	LC/MS pos	1430	153.1	1	no
